# Supplementary material for: A potential role for intragenic miRNAs on their hosts' interactome
Source: BMC Genomics. 2010 Oct 1;11:533. doi: 10.1186/1471-2164-11-533 (PMC3091682; doi:10.1186/1471-2164-11-533)
Supplement: Additional file 3 — Evaluation of Target Prediction Methods. Based on protein and mRNA expression measurements in miRNA transfection experiments, we evaluated the target prediction methods used in this study, as well as prediction agreement as a method of its own. We estimated sensitivity, specificity, and AUC for target prediction methods used and prediction agreement based on the Selbach data [74] for changes in mRNA and protein expression after miRNA overexpression. [file 1471-2164-11-533-S3.XLS]

## Sheet: Target Prediction Methods
Based on pSilac Protein Log2 Fold Changes < -0.1 (Precision) and > 0.1 (False Positive Rate)
Target Prediction Method	Number of Predictions	Estimated Correct Predictions	Precision	Estimated Incorrect Predictions	Estimated False Positive Rate	Total Number of Proteins < -0.1	Estimated Sensitivity	AUC
PicTar	201	117	0.58209	28	0.139303	2032	0.0575787	0.701
TargetScan	2423	1072	0.442427	462	0.190673	2032	0.527559	0.634
PITA	5429	1849	0.340578	1381	0.254375	2032	0.909941	0.562
RNA22	856	289	0.337617	205	0.239486	2032	0.142224	0.548
MirTarget2	364	248	0.681319	39	0.107143	2032	0.122047	0.773
Miranda	1331	577	0.433509	282	0.211871	2032	0.283957	0.608
Tarbase	26	24	0.923077	1	0.0384615	2032	0.011811	0.923
>= 2 Methods	2865	1192	0.416056	607	0.211867	2032	0.586614	0.613
Based on mRNA microArray measurement Log2 Fold Changes < -0.1 (Precision) and > 0.1 (False Positive Rate)
Target Prediction Method	Number of Predictions	Estimated Correct Predictions	Precision	Estimated Incorrect Predictions	Estimated False Positive Rate	Total Number of mRNAs < -0.1	Estimated Sensitivity	AUC
PicTar	1018	505	0.496071	191	0.187623	12311	0.0410202	0.625
TargetScan	14151	5566	0.393329	3605	0.254752	12311	0.452116	0.568
PITA	30569	11223	0.367137	9007	0.294645	12311	0.911624	0.546
RNA22	4985	1750	0.351053	1469	0.294684	12311	0.142149	0.524
MirTarget2	2028	1084	0.534517	363	0.178994	12311	0.0880513	0.654
Miranda	7530	3259	0.432802	1866	0.247809	12311	0.264723	0.583
Tarbase	109	94	0.862385	8	0.0733945	12311	0.00763545	0.853
>= 2 Methods	16299	6518	0.399902	4258	0.261243	12311	0.529445	0.56
Prediction Agreement	Total Number of Predictions	AUC protein measure-ments	Number of predictions (protein)	AUC mRNA measure-ments	Number of predictions (mRNA)
1	1	0.561	6103	0.541	34454
2	2	0.613	2865	0.57	16299
3	3	0.678	1123	0.608	6690
4	4	0.743	391	0.641	2199
5	5	0.804	126	0.66	654
6	6	0.873	21	0.687	92
7	7	0.974	1	0.926	2

## Sheet: miRNAs Targeting Host
Group 1	Group 2	Number of miRNAs predicted to target their own hosts	Estimated p-value	background distribution
PITA, miRanda, TargetScan	PicTar 5, RNA22, MirTarget2	55	< 0.001	32	27	27	30	34	37	44	43	29	22	30	35	41	29	38	36	25	29	33	31	39	32	25	23	28	33	30	27	23	34	38	29	28	34	31	38	35	35	37	35	35	21	30	34	23	29
PicTar 5, miRanda, TargetScan	PITA, RNA22, MirTarget2	12	0.023	4	7	5	8	7	10	12	9	8	6	3	9	4	3	6	4	11	7	3	7	6	2	6	7	3	8	3	8	5	6	1	4	6	8	5	4	5	4	7	10	4	5	6	2	5	8
PITA, RNA22, TargetScan	PicTar 5, miRanda, MirTarget2	33	0.012	25	27	31	26	18	18	24	25	17	20	36	27	21	20	24	25	20	20	18	26	20	20	20	22	31	25	34	19	33	16	34	30	29	16	21	26	18	28	23	18	20	26	25	24	20	30
PITA, miRanda, MirTarget2	PicTar 5, RNA22, TargetScan	41	< 0.001	19	22	28	14	21	15	27	16	17	21	17	18	23	21	17	11	14	16	16	21	19	26	25	24	18	26	28	27	19	15	22	20	21	13	19	16	22	26	28	20	16	18	26	22	17	13
[truncated: 206 more columns]
