# Supplementary material for: A potential role for intragenic miRNAs on their hosts' interactome
Source: BMC Genomics. 2010 Oct 1;11:533. doi: 10.1186/1471-2164-11-533 (PMC3091682; doi:10.1186/1471-2164-11-533)
Supplement: Additional file 5 — Full Pathway Information. The table provides all 74 KEGG pathways associated with one or more host genes. For each KEGG pathway KEGG ID, pathway name, p-value and odds ratio for the observed number of host genes, total number of expected genes, total number of observed genes, total number of genes in that pathway, pathway url, host gene names and Entrez-IDs, target coverage and p-value, proportion of targets with conserved target sites within the hosts' pathway, proportion of targets with conserved target sites not within the hosts' pathway, q-value of the difference of these two proportions, and Entrez gene IDs for all predicted targets are provided. The asterisk behind a gene ID indicates a conserved target site for that target. It is important to note, however, that a proportion calculated from these gene IDs may differ from the proportion given, as the gene IDs are based on agreement of two prediction methods, whereas the proportion of conserved targets was calculated on predictions made by targetscan only. [file 1471-2164-11-533-S5.XLS]

## Sheet: kegg_summary.csv
KEGG ID	Pathway	p-value	OR	# of Genes Expected	# of Genes Observed	Total # of Genes in Pathway	Pathway url	Host Gene Names	Host Gene Ids	Target Coverage	Target Coverage p-value	TargetSites Conserved in Hosts' Pathway	TargetSites Conserved not in Hosts' Pathway	TargetSite Conservation q-value	Target
4010	MAPK signaling pathway	0.00128112	3.3323	4	11	264	http://www.genome.jp/kegg/pathway/hsa/hsa04010.html	ATF2;DDIT3;AKT2;FGF13;ARRB1;PPP3CA;PRKCA;CACNG8;RPS6KA2;MAP2K4;RPS6KA4	1386;1649;208;2258;408;5530;5578;59283;6196;6416;8986	0.613636	<0.001	0.174274	0.0852224	0.000116749	5567;6722;7046;2258;627;3164;5155;998;3925;55970;5495;785;51776;2257;5062;2250;9693;836;5921;8817;5601;1432;6196;6885;2768;5879;4915;5535;5613;5616;84647;8074;3845;4776;11261;2252;5579;57551;4763;115727;208;6789;1399;10454;26279;3725;2005;8491;10746;3554;130399;7048;22808;5156;81579;4208;5159;5154;6788;5599;1847;3312;93589;7786;4149;5604;10368;4137;5322;64600;5778;7867;2246;781;7186;5568;2249;224…
4360	Axon guidance	0.00234393	4.26556	2	7	128	http://www.genome.jp/kegg/pathway/hsa/hsa04360.html	PPP3CA;PTK2;SEMA4G;SEMA3F;SLIT3;ABLIM2;SLIT2	5530;5747;57715;6405;6586;84448;9353	0.703125	<0.001	0.245763	0.125082	0.00303246	1969;1945;5362;5534;2043;84448;5530;9037;5921;1946;90249;1808;1073;10725;57144;2048;22854;2773;9475;10505;9901;54437;5062;10512;5998;4776;56924;4772;3985;4893;10500;1942;56896;5364;6405;7869;2049;2534;3984;2050;4233;2041;5747;25;5535;3897;55558;6387;219699;80031;10509;5595;1949;10298;5880;23654;8440;29984;3845;9423;1944;64218;25791;387;56920;5361;2047;9723;137970;8829;3265;5058;1630;5594;5532*;23…
4120	Ubiquitin mediated proteolysis	0.119202	2.22676	2	4	130	http://www.genome.jp/kegg/pathway/hsa/hsa04120.html	HUWE1;WWP2;BIRC6;ITCH	10075;11060;57448;83737	0.538462	<0.001	0.186667	0.154213	0.908149	10401;55585;57448;7428;55236;25898;7323;4214;1161;57154;55284;54926;22954;331;8945;5371;55070;4591;22888;7327;118424;7324;9039;55294;26272;7322;51465;51619;7328;8454;51366;55958;7321;9246;84447;8065;26259;7337;4734;92912;672;65264;9021;51343;83737;11065;326;868;378884;23221;9354;23295;63893;10277;26232;3093;5071;1643;6923;11060;7332;23759;8651*;997*;867*;8452*;8450*;90293*;9616*;6477*
4510	Focal adhesion	0.159005	1.81849	3	5	198	http://www.genome.jp/kegg/pathway/hsa/hsa04510.html	COL3A1;AKT2;PRKCA;PTK2;TLN2	1281;208;5578;5747;83660	0.494949	<0.001	0.140496	0.0886164	0.288415	998;5156;3082;857;7414;7057;8503;3725;10451;3918;3655;9475;3676;3685;1290;3680;4638;3791;5295;5159;2534;7058;5154;5294;22798;858;5747;53358;2277;1288;5063;5599;5728;55742;329;80310;894;3479;87;399694;83660;5604;5170;5579;71;103910;3909;596;6714;1291;1399;5594;3915;1281;5894;2317;1956;3688;3679;5228;56924;3480;3675;208;2909;1292;8515;5062;896;85366;5293;1301;824;1286;387;56034;3673;7060;7422;394;3…
5214	Glioma	0.243404	2.18901	1	2	65	http://www.genome.jp/kegg/pathway/hsa/hsa05214.html	AKT2;PRKCA	208;5578	0.523077	<0.001	0.2	0.103945	0.391083	8503;7039;5156;5295;5159;1871;1026;5154;5294;53358;5728;3845;4193;3479;5925;801;399694;5604;5579;808;1869;5594;5894;815;1956;3480;208;818*;10000*;4893*;595*;805*;1021*;2885*
5218	Melanoma	0.275926	1.99599	1	2	71	http://www.genome.jp/kegg/pathway/hsa/hsa05218.html	AKT2;FGF13	208;2258	0.507042	<0.001	0.09375	0.093821	1	8503;4286;5156;2250;2247;5295;5159;1871;1026;5154;3082;5294;2258;5728;595;80310;3845;4193;3479;5925;2252;5604;1869;5594;1870;2246;4233;2249;2248;3480;999;7157;5155;10000*;2260*;1021*
4810	Regulation of actin cytoskeleton	0.364367	1.33734	3	4	210	http://www.genome.jp/kegg/pathway/hsa/hsa04810.html	CHRM2;FGF13;SSH1;PTK2	1129;2258;54434;5747	0.409524	<0.001	0.03	0.0606505	0.635932	5293;10163;4893;8515;4660;88;3655;2335;5500;3676;387;4638;5290;5156;2250;3672;3673;5295;2149;1729;2246;2260;4478;9459;8074;3845;624;2256;8396;3690;6093;23396;81;10298;7074;1399;5594;8503;55970;10451;22808;89846;1730;54961;2249;2248;23365;3071;5829;3687;5881;5155;10152;2257;2261;324;5159;1956;3984;5294;2258;1128;8874;22801;2909;6237;57144;4627;128239;9475;200576;5217;5062;7430;3696;81873;3679;2252…
5220	Chronic myeloid leukemia	0.674172	0.90303	1	1	76	http://www.genome.jp/kegg/pathway/hsa/hsa05220.html	AKT2	208	0.381579	<0.001	0.190476	0.116532	0.854658	8503;130399;7048;5295;1871;1026;5294;53358;7046;25;595;9846;867;3845;4193;5925;399694;5604;4088;6777;4089;1869;1399;5594;613;1147*;10000*;1487*;1021*
5210	Colorectal cancer	0.710768	0.814531	1	1	84	http://www.genome.jp/kegg/pathway/hsa/hsa05210.html	AKT2	208	0.357143	<0.001	0.15	0.116842	1	8503;3725;130399;8324;7855;7048;4292;1499;5156;5295;324;5159;54205;5294;7046;5599;595;8322;3845;5604;4088;8313;4087;4089;1630;596;5594;10000*;5602*;8325*
5215	Prostate cancer	0.731551	0.76739	1	1	89	http://www.genome.jp/kegg/pathway/hsa/hsa05215.html	AKT2	208	0.348315	0.001	0.115385	0.117089	1	8503;6716;7039;1499;5156;6715;5295;5159;1871;1026;5154;9586;5294;9134;367;5728;595;80310;3845;4193;3479;2308;5925;5604;5170;596;1869;5594;1147*;10000*;2260*
4916	Melanogenesis	0.77895	0.666667	1	1	102	http://www.genome.jp/kegg/pathway/hsa/hsa04916.html	PRKCA	5578	0.215686	0.001	0.181818	0.0853154	0.578827	89780;83439;5894;2771;1857;815;1906;107;2770;7299;81029;4254;1387;115;113;5566;808;5594;818*;4893*;805*;1499*
5212	Pancreatic cancer	0.659303	0.941288	1	1	73	http://www.genome.jp/kegg/pathway/hsa/hsa05212.html	AKT2	208	0.356164	0.002	0.25	0.11614	0.409697	998;8503;7039;130399;7048;5295;1871;5294;7046;2277;5599;595;3845;5925;5604;4088;6774;4087;4089;1869;5594;5898*;1147*;10000*;5602*;1021*
4012	ErbB signaling pathway	0.00820801	4.38926	1	5	87	http://www.genome.jp/kegg/pathway/hsa/hsa04012.html	ERBB4;AKT2;PRKCA;PTK2;MAP2K4	2066;208;5578;5747;6416	0.517241	0.003	0.268293	0.0937872	0.0061208	8503;8440;4690;5062;2069;5295;5294;5747;3845;399694;3725;7039;1026;3084;53358;25;5063;5599;867;5604;5579;6777;6714;1399;5594;5894;815;1956;56924;208;2549;1839;2002;6199;57144*;6198*;9542*;818*;10000*;2066*;6416*;5602*;4893*;1398*;2885*
1030	Glycan structures - biosynthesis 1	0.0312638	3.05211	2	5	122	http://www.genome.jp/kegg/pathway/hsa/hsa01030.html	MGAT4B;FUT8;CSGLCA-T;GALNT10;HS3ST3A1	11282;2530;54480;55568;9955	0.508197	0.003	0.0212766	0.0463483	1	6487;114805;8702;6480;442117;3340;90161;11041;4166;8704;9653;10905;2591;79586;117248;55568;11282;4245;4121;10090;2137;85365;8509;51363;8534;23193;192134;27087;144245;50614;29954;113189;146664;2589;9334;126792;2590;11320;9348;55501;64409;55790;9469;84920;266722;440138;6483;64132;79087;2131;1798;64131;2135;51809;4124;2650;79695;55454;79796;11226;8693;8473*
4720	Long-term potentiation	0.0806593	3.13293	1	3	70	http://www.genome.jp/kegg/pathway/hsa/hsa04720.html	PPP3CA;PRKCA;RPS6KA2	5530;5578;6196	0.271429	0.005	0.4	0.0839773	0.00303246	5567;5534;5530;817;1387;808;6195;5500;5894;815;107;5566;5594;818*;5908*;6197*;4893*;805*;5501*
4540	Gap junction	0.162532	2.24395	1	3	96	http://www.genome.jp/kegg/pathway/hsa/hsa04540.html	HTR2C;PRKCA;PRKG1	3358;5578;5592	0.479167	0.005	0.178571	0.122408	0.635932	5567;10746;5156;2983;56034;108;2911;2697;5154;107;2776;4882;1902;5613;3358;5616;5592;80310;3709;112;3356;7082;5579;84617;5332;81027;5894;2771;1956;115;113;5566;109;1812;79861;5604;3000;5582;2770*;3845*;3708*;2885*;153*;5594*;23236*;4893*
5223	Non-small cell lung cancer	0.18457	2.65858	1	2	54	http://www.genome.jp/kegg/pathway/hsa/hsa05223.html	AKT2;PRKCA	208;5578	0.425926	0.007	0.222222	0.10398	0.338221	8503;7039;5295;2309;1871;5294;3845;5925;5604;5170;5579;1869;5594;5894;1956;6256;208;83593*;10000*;4893*;595*;1021*;2885*
5222	Small cell lung cancer	0.361864	1.61448	1	2	87	http://www.genome.jp/kegg/pathway/hsa/hsa05222.html	AKT2;PTK2	208;5747	0.356322	0.013	0.129032	0.0990074	1	8503;3918;5743;3655;3685;5295;1871;54205;5294;22798;9134;5747;1030;1288;5728;595;329;317;5925;4149;3909;596;1869;1870;6256;4842;898;331*;1147*;10000*;1021*
4730	Long-term depression	0.313799	1.80931	1	2	78	http://www.genome.jp/kegg/pathway/hsa/hsa04730.html	PRKCA;PRKG1	5578;5592	0.333333	0.014	0.142857	0.0822175	0.762778	64600;5894;2771;10842;2770;4067;4882;5519;4842;1394;8398;5321;81579;5515;5520;369;3709;3479;5604;5579;3000;5582;3845*;3480*;5594*;4893*
4910	Insulin signaling pathway	0.605342	0.990006	2	2	139	http://www.genome.jp/kegg/pathway/hsa/hsa04910.html	AKT2;SREBF1	208;6720	0.359712	0.014	0.222222	0.111547	0.141451	8503;5567;5565;23433;3635;805;3667;9470;5294;5577;5506;53358;5613;5616;5599;5507;867;3845;2308;122809;801;399694;5604;51763;31;5573;3643;808;5834;1399;5594;8569;868;5584;79660;10580;2998;32;2538;5105;6198*;10891*;5140*;10000*;5602*;5295*;5562*;8660*;5500*;5170*
4660	T cell receptor signaling pathway	0.393252	1.506	1	2	93	http://www.genome.jp/kegg/pathway/hsa/hsa04660.html	AKT2;PPP3CA	208;5530	0.322581	0.016	0.294118	0.116018	0.284255	998;3932;8503;3725;8915;10451;5788;926;5163;925;1493;29851;5295;2534;5294;5063;867;3845;11261;10892;5534;868;5530;3702;2885;57144*;10725*;5532*;1147*;10000*
5030	Amyotrophic lateral sclerosis (ALS)	0.243151	3.81061	0	1	19	http://www.genome.jp/kegg/pathway/hsa/hsa05030.html	PPP3CA	5530	0.210526	0.019	NA	NA	NA	5530;6506;596;598;*
4310	Wnt signaling pathway	0.639859	0.927081	2	2	148	http://www.genome.jp/kegg/pathway/hsa/hsa04310.html	PPP3CA;PRKCA	5530;5578	0.216216	0.02	0.181818	0.0853154	0.578827	5567;57216;5534;7474;5530;51176;817;6885;7976;8945;5519;1387;10725;56998;81839;89780;83439;1857;815;23291;81029;894;4776;4088;4087;4089;5566;1457;59343*;818*;595*;1499*
4664	Fc epsilon RI signaling pathway	0.100483	2.83214	1	3	77	http://www.genome.jp/kegg/pathway/hsa/hsa04664.html	AKT2;PRKCA;MAP2K4	208;5578;6416	0.376623	0.033	0.185185	0.104188	0.635932	26279;8503;10451;5163;3635;81579;5295;3596;2534;5294;6850;5599;2206;9846;3845;5604;5579;5594;64600;5894;4067;208;8398;5580;10000*;6416*;5602*;4893*;2885*
4110	Cell cycle	0.809707	0.605242	2	1	112	http://www.genome.jp/kegg/pathway/hsa/hsa04110.html	MCM7	4176	0.419643	0.038	0.323944	0.202019	0.140041	1870;7042;699;4175;4999;993;6500;8697;4172;23595;3066;7532;10926;8454;4173;1030;8243;9184;472;8900;4088;9088;1387;23594;7157;990;996;51343;1032;27127;1017*;7534*;5933*;1028*;1026*;7465*;2033*;1871*;5925*;894*;5934*;1021*;10971*;595*;9134*;4087*;1869*
4210	Apoptosis	0.345954	1.67467	1	2	84	http://www.genome.jp/kegg/pathway/hsa/hsa04210.html	AKT2;PPP3CA	208;5530	0.309524	0.042	0.235294	0.116369	0.622765	8503;5567;3554;3556;839;5295;54205;5294;5577;8793;3654;329;472;317;11261;5573;596;5534;3656;5530;355;598;331*;5532*;1147*;10000*
4912	GnRH signaling pathway	0.429	1.39623	1	2	100	http://www.genome.jp/kegg/pathway/hsa/hsa04912.html	PRKCA;MAP2K4	5578;6416	0.2	0.043	0.3125	0.0845361	0.0525522	64600;5894;4214;815;107;1956;4323;115;113;5566;808;5594;8398;5580;2002;818*;6416*;4893*;805*;2885*
5211	Renal cell carcinoma	0.638434	0.997549	1	1	69	http://www.genome.jp/kegg/pathway/hsa/hsa05211.html	AKT2	208	0.275362	0.043	0.25	0.116515	0.660092	998;8503;3725;405;7039;7428;5295;3082;5294;2277;5063;2113;3845;5604;1399;5594;57144*;5908*;10000*
4150	mTOR signaling pathway	0.168911	2.82323	1	2	51	http://www.genome.jp/kegg/pathway/hsa/hsa04150.html	AKT2;RPS6KA2	208;6196	0.294118	0.048	0.230769	0.116556	0.762778	8503;51719;9470;253260;5295;5294;2277;6197;3479;8408;5170;5594;6198*;1975*;10000*
5213	Endometrial cancer	0.534774	1.33512	1	1	52	http://www.genome.jp/kegg/pathway/hsa/hsa05213.html	AKT2	208	0.288462	0.05	0.0909091	0.117174	1	8503;4292;1499;5295;324;2309;5294;5728;595;3845;5604;5170;8313;5594;10000*
4530	Tight junction	0.0130021	3.36714	2	6	135	http://www.genome.jp/kegg/pathway/hsa/hsa04530.html	AKT2;MYH6;MYH7;PRKCA;ASH1L;MYH7B	208;4624;4625;5578;55870;57644	0.42963	0.07	0.166667	0.0973767	0.254599	998;10207;57530;50848;2771;9223;51208;22808;9076;5522;4950;9863;2770;5520;9414;5524;5728;2017;154810;5519;3845;9071;5583;64398;87;5579;71;103910;9218;6714;9073;23562;51776;5010;2037;83700;208;2035;5872;5523;5584;207;7082;5581;5515;84612;2036*;260425*;1459*;7525*;10000*;4628*;84552*;8531*;4893*;1496*;1499*;1457*
4080	Neuroactive ligand-receptor interaction	0.0301038	2.35943	4	8	255	http://www.genome.jp/kegg/pathway/hsa/hsa04080.html	CHRM2;GABRA3;GABRE;GIPR;GRID1;GRM8;HTR2C;CALCR	1129;2556;2564;2696;2894;2918;3358;799	0.658824	0.077	0.0771028	0.0897302	0.762778	3352;5733;5737;3269;2565;2557;2560;1909;2151;2149;2908;3360;2561;2566;2916;84539;4988;5617;3952;3361;7434;155;4986;116443;1903;3363;2488;10888;57105;6751;5732;7253;624;4157;7442;9294;9127;2563;3362;3953;140;134;553;6344;23620;10316;5021;7433;1816;886;2555;6870;2743;4886;2150;2890;2568;3274;2570;81491;2914;2740;799;2918;148;7201;1902;2846;153;2834;187;1128;5029;5031;4544;1813;719;5027;1910;5729;25…
5050	Dentatorubropallidoluysian atrophy (DRPLA)	0.0193257	10.7266	0	2	15	http://www.genome.jp/kegg/pathway/hsa/hsa05050.html	WWP2;ITCH	11060;83737	0.466667	0.081	0	0.0612657	1	473;836;3643;83737;2597;11060;10458;*
4020	Calcium signaling pathway	0.0413648	2.53134	3	6	176	http://www.genome.jp/kegg/pathway/hsa/hsa04020.html	CHRM2;ERBB4;HTR2C;ATP2B2;PPP3CA;PRKCA	1129;2066;3358;491;5530;5578	0.460227	0.082	0.171053	0.118996	0.578827	5733;5737;5567;6546;3269;4638;683;5156;1909;2149;7416;3360;2911;3361;155;2776;3363;3709;5153;57105;624;11261;5579;113;5578;808;9127;5534;5530;108;292;490;488;1910;801;5257;4923;777;3707;5136;5021;491;952;817;154;107;148;2925;3358;5616;5532;552;3356;2903;8913;5332;8911;814;115;2778;1128;1816;815;3274;1956;4842;2774;5566;3708*;6262*;6263*;153*;818*;493*;8912*;2066*;23236*;5613*;805*;56848*;775*
4370	VEGF signaling pathway	0.0209169	4.1187	1	4	73	http://www.genome.jp/kegg/pathway/hsa/hsa04370.html	AKT2;PPP3CA;PRKCA;PTK2	208;5530;5578;5747	0.410959	0.087	0.166667	0.0946313	0.638397	26279;998;8503;5743;3791;81579;5295;5294;5747;3845;11261;5604;5579;6714;5594;5534;5530;7422;5829;8398;64600;5894;4776;208;4772;10725*;5532*;9261*;10000*;4893*
5219	Bladder cancer	0.460651	1.66445	1	1	42	http://www.genome.jp/kegg/pathway/hsa/hsa05219.html	DAPK3	1613	0.309524	0.094	0	0.0472396	1	1870;11186;1950;1026;7422;595;5228;7057;23604;5595;999;1869;5594;*
5221	Acute myeloid leukemia	0.567976	1.21456	1	1	57	http://www.genome.jp/kegg/pathway/hsa/hsa05221.html	AKT2	208	0.263158	0.109	0.454545	0.115775	0.0300049	8503;5295;5294;595;3845;2322;8900;5604;5371;6774;5594;6198*;1147*;10000*;3815*
5110	Vibrio cholerae infection	0.580593	1.17215	1	1	59	http://www.genome.jp/kegg/pathway/hsa/hsa05110.html	PRKCA	5578	0.169492	0.112	0	0.0868448	1	533;245973;6558;9296;155066;526;528;70;115;5566;*
1040	Biosynthesis of unsaturated fatty acids	0.0432339	6.62857	0	2	23	http://www.genome.jp/kegg/pathway/hsa/hsa01040.html	FADS1;SCD5	3992;79966	0.217391	0.158	0.25	0.0510563	0.875789	79071;60481;3992;51;570*
4662	B cell receptor signaling pathway	0.237997	2.22481	1	2	64	http://www.genome.jp/kegg/pathway/hsa/hsa04662.html	AKT2;PPP3CA	208;5530	0.28125	0.175	0.333333	0.116165	0.284255	8503;3725;8915;10451;3635;5295;5294;6850;3845;11261;5579;10892;5534;5530;10725*;5532*;1147*;10000*
534	Heparan sulfate biosynthesis	0.243151	3.81061	0	1	19	http://www.genome.jp/kegg/pathway/hsa/hsa00534.html	HS3ST3A1	9955	0.210526	0.176	NA	NA	NA	9653;2135;90161;266722;*
4670	Leukocyte transendothelial migration	0.506392	1.19595	2	2	116	http://www.genome.jp/kegg/pathway/hsa/hsa04670.html	PRKCA;PTK2	5578;5747	0.215517	0.239	0.166667	0.0734613	0.527553	10451;7852;2771;5295;3702;2770;5294;3688;5781;2909;8503;2773;9475;9076;7430;4301;9075;7070;9071;1366;3383;83593*;5908*;1496*;1499*
4512	ECM-receptor interaction	0.723421	0.785588	1	1	87	http://www.genome.jp/kegg/pathway/hsa/hsa04512.html	COL3A1	1281	0.045977	0.283	NA	NA	NA	961;3696;6383;7057;*
532	Chondroitin sulfate biosynthesis	0.275799	3.26407	0	1	22	http://www.genome.jp/kegg/pathway/hsa/hsa00532.html	CSGLCA-T	54480	0.227273	0.291	0	0.0770767	1	126792;55501;55790;9469;64132;*
1430	Cell Communication	0.597349	1.00513	2	2	137	http://www.genome.jp/kegg/pathway/hsa/hsa01430.html	COL3A1;COL17A1	1281;1308	0.0948905	0.351	NA	NA	NA	9118;7057;10052;1823;2701;2702;2335;1286;3848;3850;3884;71;1825;*
4070	Phosphatidylinositol signaling system	0.683727	0.879181	1	1	78	http://www.genome.jp/kegg/pathway/hsa/hsa04070.html	PRKCA	5578	0.128205	0.376	0.111111	0.0862866	1	3633;3635;3628;5295;5294;4952;8396;23396;808;805*
4920	Adipocytokine signaling pathway	0.6542	0.954759	1	1	72	http://www.genome.jp/kegg/pathway/hsa/hsa04920.html	AKT2	208	0.208333	0.378	0.363636	0.116125	0.246847	5565;2181;3667;9370;2180;4852;3952;2182;5599;6774;5465;1147*;10000*;5602*;8660*
770	Pantothenate and CoA biosynthesis	0.00143357	16.3413	0	3	16	http://www.genome.jp/kegg/pathway/hsa/hsa00770.html	PANK1;PANK3;PANK2	53354;79646;80025	0.25	0.396	0.5	0.147092	0.284255	1807;586;79646;587*
1031	Glycan structures - biosynthesis 2	0.604749	1.09555	1	1	63	http://www.genome.jp/kegg/pathway/hsa/hsa01031.html	PIGL	9487	0.031746	0.438	NA	NA	NA	2526;9331;*
4630	Jak-STAT signaling pathway	0.900468	0.432015	2	1	155	http://www.genome.jp/kegg/pathway/hsa/hsa04630.html	AKT2	208	0.193548	0.457	0.103448	0.117212	1	58985;4352;8503;29949;9655;10254;10252;3977;2690;5295;3596;3578;81848;116379;5294;3952;3597;8027;595;867;894;10253;122809;50615;6777;6774;282616;3454;3570*;10000*
510	N-Glycan biosynthesis	0.133455	3.2989	1	2	44	http://www.genome.jp/kegg/pathway/hsa/hsa00510.html	MGAT4B;FUT8	11282;2530	0.227273	0.496	0	0.0223187	1	6480;8704;10905;11282;4245;4121;85365;23193;144245;146664;*
533	Keratan sulfate biosynthesis	0.209055	4.57576	0	1	16	http://www.genome.jp/kegg/pathway/hsa/hsa00533.html	FUT8	2530	0.1875	0.639	0	0.0222772	1	8704;8534;4166;*
271	Methionine metabolism	0.265073	3.42803	0	1	21	http://www.genome.jp/kegg/pathway/hsa/hsa00271.html	DNMT3A	1788	0.047619	0.761	NA	NA	NA	262;*
240	Pyrimidine metabolism	0.739446	0.75	1	1	91	http://www.genome.jp/kegg/pathway/hsa/hsa00240.html	UCKL1	54963	0.120879	0.794	0	0.0813688	1	5433;956;5437;1633;1807;50808;54107;318;51082;7084;56953;*
5130	Pathogenic Escherichia coli infection - EHEC	0.527838	1.36212	1	1	51	http://www.genome.jp/kegg/pathway/hsa/hsa05130.html	PRKCA	5578	0.0784314	0.829	0.25	0.0860656	1	10092;3688;999;1499*
5131	Pathogenic Escherichia coli infection - EPEC	0.527838	1.36212	1	1	51	http://www.genome.jp/kegg/pathway/hsa/hsa05131.html	PRKCA	5578	0.0784314	0.829	0.25	0.0860656	1	10092;3688;999;1499*
5120	Epithelial cell signaling in Helicobacter pylori infection	0.638434	0.997549	1	1	69	http://www.genome.jp/kegg/pathway/hsa/hsa05120.html	MAP2K4	6416	0.0144928	0.833	NA	NA	NA	245973;*
4650	Natural killer cell mediated cytotoxicity	0.568445	1.06178	2	2	130	http://www.genome.jp/kegg/pathway/hsa/hsa04650.html	PPP3CA;PRKCA	5530;5578	0.123077	0.852	0.166667	0.0859053	1	6464;5534;5530;5294;355;10725;10451;5894;6452;5295;5781;4776;399694;5594;4893*;2885*
3440	Homologous recombination	0.336988	2.53535	0	1	28	http://www.genome.jp/kegg/pathway/hsa/hsa03440.html	MRE11A	4361	0.0714286	0.87	NA	NA	NA	6118;25788;*
230	Purine metabolism	0.636141	0.933687	2	2	147	http://www.genome.jp/kegg/pathway/hsa/hsa00230.html	PDE2A;PDE4D	5138;5144	0.231293	0.9	0.137931	0.142548	1	50940;87178;5471;10606;8654;27115;107;9615;54107;5631;272;5151;171568;204;26289;84265;5147;9061;108;8622;10622;4907;5150;50484;22978;112;51082;113;3704;2618;5141*;29922*;5139*;5144*
4610	Complement and coagulation cascades	0.638434	0.997549	1	1	69	http://www.genome.jp/kegg/pathway/hsa/hsa04610.html	F8	2157	0.0289855	0.917	NA	NA	NA	5627;4153;*
4940	Type I diabetes mellitus	0.023912	5.2793	1	3	43	http://www.genome.jp/kegg/pathway/hsa/hsa04940.html	CPE;PTPRN;PTPRN2	1363;5798;5799	0.209302	0.947	0.181818	0.14325	1	3552;3553;2571;3329;940;5798;942;3458;3593*
3030	DNA replication	0.410714	1.95238	1	1	36	http://www.genome.jp/kegg/pathway/hsa/hsa03030.html	MCM7	4176	0.194444	0.975	0	0.203374	0.391083	6118;4175;4172;5982;4173;54107;10714;*
600	Sphingolipid metabolism	0.436227	1.79705	1	1	39	http://www.genome.jp/kegg/pathway/hsa/hsa00600.html	UGT8	7368	0.102564	0.981	0.25	0.106748	1	8611;81537;9331;55331*
4620	Toll-like receptor signaling pathway	0.439019	1.36769	1	2	102	http://www.genome.jp/kegg/pathway/hsa/hsa04620.html	AKT2;MAP2K4	208;6416	0.127451	0.987	0.375	0.116352	0.334858	8503;3725;5295;5294;3654;5599;5604;6416;3454;5594;1147*;10000*;5602*
983	Drug metabolism - other enzymes	0.534774	1.33512	1	1	52	http://www.genome.jp/kegg/pathway/hsa/hsa00983.html	UCKL1	54963	0.0576923	0.989	0	0.0811528	1	7172;1807;7084;*
3450	Non-homologous end-joining	0.173446	5.72348	0	1	13	http://www.genome.jp/kegg/pathway/hsa/hsa03450.html	MRE11A	4361	0	1	NA	NA	NA	*
563	Glycosylphosphatidylinositol(GPI)-anchor biosynthesis	0.28637	3.11501	0	1	23	http://www.genome.jp/kegg/pathway/hsa/hsa00563.html	PIGL	9487	0	1	NA	NA	NA	*
5010	Alzheimer`s disease	0.336988	2.53535	0	1	28	http://www.genome.jp/kegg/pathway/hsa/hsa05010.html	LRP1	4035	0	1	NA	NA	NA	*
251	Glutamate metabolism	0.346678	2.44426	0	1	29	http://www.genome.jp/kegg/pathway/hsa/hsa00251.html	ALDH4A1	8659	0	1	NA	NA	NA	*
512	O-Glycan biosynthesis	0.365643	2.2803	0	1	31	http://www.genome.jp/kegg/pathway/hsa/hsa00512.html	GALNT10	55568	0	1	NA	NA	NA	*
330	Arginine and proline metabolism	0.40196	2.01025	1	1	35	http://www.genome.jp/kegg/pathway/hsa/hsa00330.html	ALDH4A1	8659	0	1	NA	NA	NA	*
4612	Antigen processing and presentation	0.723421	0.785588	1	1	87	http://www.genome.jp/kegg/pathway/hsa/hsa04612.html	NFYC	4802	0.114943	1	0.222222	0.256377	1	5993;1385;3448;3449;3452;4801;2923;3309*;10197*;821*
4740	Olfactory transduction	0.997081	0.165593	6	1	382	http://www.genome.jp/kegg/pathway/hsa/hsa04740.html	PRKG1	5592	0.0104712	1	0	0.0795699	1	109;1261;5616;818;*
