# Supplementary material for: A potential role for intragenic miRNAs on their hosts' interactome
Source: BMC Genomics. 2010 Oct 1;11:533. doi: 10.1186/1471-2164-11-533 (PMC3091682; doi:10.1186/1471-2164-11-533)
Supplement: Additional file 6 — contains correlation data from which Figure 2 and additional file 4 have been generated. For both pathways, hosts and their predicted targets as well as correlation and p-value are provided. [file 1471-2164-11-533-S6.XLS]

## Sheet: corr_gse6956_akt2.csv
Dataset	Host	Target	Normal tissue		Cancer tissue		Prediction Agreement
			Correlation	p-value	Correlation	p-value
GSE 6956	AKT2	KRAS	0.631159	0.00497004	0.353463	0.0028895	2
Prostate cancer		PDPK1	-0.0848297	0.737875	0.497027	1.39757e-05	2
		AR	-0.632284	0.00487003	0.463291	6.10428e-05	3
		CREB5	0.480219	0.0436923	-0.369473	0.00178197	3
		PDGFRA	0.158735	0.529274	-0.215536	0.0752992	2
		PDGFRB	-0.496048	0.036288	-0.397636	0.000716106	3
		FOXO1	-0.43637	0.0702252	-0.34981	0.00321545	4
		TGFA	0.703369	0.00112725	0.067288	0.582767	3
		CCND1	-0.56804	0.0139208	0.160795	0.186877	2
		AKT3	-0.528522	0.0241392	0.367219	0.00191027	3
		CCNE2	0.655808	0.00312546	0.0310047	0.800346	2
		IGF1	0.0639129	0.80108	-0.100428	0.411615	2
		MDM2	0.658163	0.00298367	0.446062	0.000122356	2
		PTEN	0.186302	0.459188	-0.0716813	0.558342	2
		RB1	0.306409	0.21621	-0.0457285	0.70907	3
		BCL2	0.667131	0.00249117	0.067244	0.583014	3
		CTNNB1	-0.518887	0.0273502	0.033225	0.786375	3
		SRD5A1	-0.336833	0.171685	0.0421626	0.730859	2
		SRD5A2	0.055847	0.825794	-0.352188	0.00299976	2
		CDKN1A	-0.115088	0.649296	-0.289015	0.0160173	3
		MAPK1	-0.672727	0.00221927	0.17577	0.148554	2
		MAP2K1	-0.389142	0.110461	0.0791048	0.518213	2
		CHUK	-0.441009	0.0669609	-0.270264	0.024708	3
		FGFR1	-0.090375	0.721367	-0.112229	0.358556	3
		PIK3CG	0.466517	0.0509849	-0.0758262	0.535755	2
		PIK3R1	-0.345295	0.160498	0.125827	0.302914	3
		PIK3R3	-0.249846	0.317368	-0.140149	0.250729	4
		PDGFA	0.015717	0.950644	0.29581	0.0135951	2
		PDGFD	-0.544183	0.0195565	-0.354252	0.00282306	2
		E2F1	0.700659	0.00120075	0.322011	0.00697088	2
		E2F3	0.555952	0.0165873	-0.246959	0.0407833	3
GSE 7670	PRKCA	PDPK1	0.146747	0.447479	-0.0420214	0.822408	2
Non small cell lung cancer		FOXO3	0.101446	0.600539	-0.193989	0.295712	3
		EGFR	0.211314	0.271163	0.214934	0.245579	2
		CCND1	0.603046	0.00053504	0.321336	0.0779532	2
		AKT2	-0.207261	0.280673	-0.0409092	0.827037	2
		RAF1	0.0132957	0.945425	0.224166	0.225391	3
		MAPK1	-0.558854	0.00162611	0.160954	0.387047	3
		NRAS	-0.2957	0.119373	0.324045	0.0753382	3
		PIK3CG	0.0972625	0.615718	0.102442	0.583429	2
		PIK3R1	0.143086	0.459015	-0.0551295	0.768331	4
		RXRA	-0.361531	0.0539774	0.212918	0.250141	3
		GRB2	-0.484645	0.00771307	0.21544	0.244441	2
	AKT2	KRAS	-0.675747	5.75204e-05	-0.343172	0.0587535	2
		PDPK1	0.641808	0.000174941	0.546528	0.00146761	2
		FOXO3	-0.490367	0.00692213	-0.39582	0.0275121	2
		TGFA	0.305926	0.106536	0.127279	0.495037	3
		CCND1	-0.343821	0.0678171	-0.0532779	0.775912	2
		AKT3	-0.725736	8.38078e-06	-0.0986377	0.59756	3
		RB1	-0.647792	0.000145202	-0.557843	0.00111155	3
		MAPK1	-0.0202612	0.916915	-0.259891	0.157965	2
		CDK6	0.714316	1.34781e-05	0.560796	0.00103212	4
		MAP2K1	-0.256562	0.17912	-0.478147	0.00651528	2
		PIK3CG	0.314514	0.096576	0.369606	0.0407151	2
		PIK3R1	-0.492007	0.00670852	-0.0767043	0.681713	3
		PIK3R3	0.271526	0.154208	-0.417774	0.0193575	4
		E2F1	0.534383	0.00282489	0.46522	0.00836064	2
		E2F3	0.374752	0.0451772	0.0241467	0.897408	3
